# Supplementary material for: Disentangling Multiannual Air Quality Profiles Aided by Self-Organizing Map and Positive Matrix Factorization
Source: Toxics. 2025 Feb 14;13(2):137. doi: 10.3390/toxics13020137 (PMC11860770; doi:10.3390/toxics13020137)
Supplement: Supplementary file 1 [file toxics-13-00137-s001.zip]

Archive with 1 entries (1 files):
- toxics-3430674-supplementary.pdf
